# Supplementary material for: Metabolites Potentially Derived from Gut Microbiota Associated with Podocyte, Proximal Tubule, and Renal and Cerebrovascular Endothelial Damage in Early Diabetic Kidney Disease in T2DM Patients
Source: Metabolites. 2023 Jul 28;13(8):893. doi: 10.3390/metabo13080893 (PMC10456401; doi:10.3390/metabo13080893)
Supplement: Supplementary file 1 [file metabolites-13-00893-s001.zip]

Archive with 1 entries (1 files):
- metabolites-2510220-supplementary.pdf
